# Supplementary material for: The role of host traits and geography in shaping the gut microbiome of insectivorous bats
Source: mSphere. 2024 Mar 21;9(4):e00087-24. doi: 10.1128/msphere.00087-24 (PMC11036801; doi:10.1128/msphere.00087-24)
Supplement: Table S2 — Results of Kruskal-Wallis test and ANOVA. [file msphere.00087-24-s0006.xlsx]

## Sheet: Sheet1
Phylum (all species)	shapiro test: W	shapiro test: P	Chi-squared/F	P
Bacteroidetes	0.39	2.2e-16	8.23	0.31
Firmicutes	0.78	1.176e-09	5.46	0.6
Fusobacteria	0.32	2.2e-16	22.11	0.002
Proteobacteria	0.92	0.0001	7.58	0.37
Tenericutes	0.36	2.2e-16	24.72	0.003
Phylum (R. episcopus populations)	shapiro test: W	shapiro test: P	Chi-squared/F	P
Bacteroidetes	0.84	0.0002	0.86	0.64
Firmicutes	0.92	0.02	1.65	0.43
Fusobacteria	0.27	8.702e-12	1.65	0.43
Proteobacteria	0.96	0.26	0.65	0.52
Tenericutes	0.51	2.082e-09	2.14	0.34
Genus (all species)	shapiro test: W	shapiro test: P	Chi-squared/F	P
f__Bartonellaceae;g__	0.51	3.234e-15	40.69	9.253e-07
f__Enterobacteriaceae;g__	0.46	5.299e-16	15.34	0.03
f__Enterobacteriaceae;Other	0.71	1.747e-11	10.92	0.14
f__Mycoplasmataceae;g__	0.21	2.2e-16	34.53	1.368e-05
g__Candidatus Arthromitu	0.22	2.2e-16	32.26	3.626e-05
o__Pasteurellales;f__;g__	0.55	1.35e-14	38.18	2.801e-06
Acinetobacter	0.38	2.2e-16	20.71	0.004
Balneimonas	0.28	2.2e-16	23.18	0.001
Clostridium	0.42	2.2e-16	14.14	0.04
Dysgonomonas	0.48	1.23e-15	13.01	0.07
Enterobacter	0.67	1.95e-12	21.12	0.003
Enterococcus	0.59	5.981e-14	15.34	0.03
Escherichia	0.24	2.2e-16	9.79	0.2
Lactococcus	0.49	1.639e-15	17.72	0.01
Morganella	0.19	2.2e-16	14.12	0.04
Mycoplasma	0.33	2.2e-16	14.4	0.04
Pseudomonas	0.57	3.242e-14	19.53	0.006
Rickettsiella	0.13	2.2e-16	10.32	0.17
Serratia	0.55	1.72e-14	17.12	0.01
Sodalis	0.08	2.2e-16	6.04	0.53
Swaminathania	0.54	1.106e-14	29.35	0.0001
Yersinia	0.6	8.863e-14	21.05	0.003
Genus (R. episcopus populations)	shapiro test: W	shapiro test: P	Chi-squared/F	P
f__Bartonellaceae;g__	0.77	1.01e-05	0.77	0.67
f__Enterobacteriaceae;g__	0.55	5.23e-09	8.12	0.01
f__Enterobacteriaceae;Other	0.77	9.336e-06	0.47	0.78
f__Mycoplasmataceae;g__	0.25	5.751e-12	3.77	0.15
g__Candidatus Arthromitu	0.33	2.847e-11	4.35	0.11
o__Pasteurellales;f__;g__	0.73	1.495e-06	5.98	0.05
Acinetobacter	0.25	5.785e-12	8.52	0.01
Balneimonas	0.49	1.095e-09	0.08	0.95
Clostridium	0.38	8.057e-11	0.33	0.84
Dysgonomonas	0.65	1.156e-07	1.82	0.4
Enterobacter	0.95	0.22	4.41	0.02
Enterococcus	0.82	8.768e-05	4.07	0.13
Escherichia	0.53	3.526e-09	8.14	0.01
Lactococcus	0.81	4.352e-05	0.69	0.7
Morganella	0.35	4.132e-11	2.06	0.35
Mycoplasma	0.39	1.034e-10	2.15	0.34
Pseudomonas	0.75	3.609e-06	2.09	0.35
Rickettsiella	0.2	2.103e-12	2.34	0.31
Serratia	0.87	0.001	9.4	0.009
Sodalis	0.25	5.641e-12	7.18	0.02
Swaminathania	0.57	1.086e-08	1.5	0.47
Yersinia	0.35	4.3e-11	17.11	0.0001
