# Supplementary material for: The role of host traits and geography in shaping the gut microbiome of insectivorous bats
Source: mSphere. 2024 Mar 21;9(4):e00087-24. doi: 10.1128/msphere.00087-24 (PMC11036801; doi:10.1128/msphere.00087-24)
Supplement: Table S3 — Pairwise PERMANOVA results. [file msphere.00087-24-s0007.xlsx]

## Sheet: Sheet1
Pairwise PERMANOVA results of the gut microbiome at species and family level
all species
Comparison	Sums of squares	F	R2	P.adj
R. episcopus - R. osgoodi	0.8	2.67	0.11	0.005
R. osgoodi - A. stoliczkanus	0.55	1.81	0.1	0.039
R. osgoodi - R. pusillus	0.44	1.38	0.06	0.189
R. osgoodi - R. affinis	0.87	2.62	0.11	0.002
R. osgoodi - R. ferrumequinum	0.43	1.16	0.05	0.28
R. osgoodi - M. laniger	0.9	2.34	0.09	0.005
R. osgoodi - M. fuliginosus	0.61	1.76	0.08	0.022
R. episcopus - A. stoliczkanus	0.57	2.12	0.11	0.019
R. episcopus - R. pusillus	1.19	4.1	0.17	0.002
R. episcopus - R. affinis	1.29	4.24	0.16	0.002
R. episcopus - R. ferrumequinum	0.88	2.59	0.11	0.002
R. episcopus - M. laniger	1.22	3.42	0.13	0.002
R. episcopus - M. fuliginosus	0.68	2.2	0.1	0.005
A. stoliczkanus - R. pusillus	0.86	2.92	0.17	0.002
A. stoliczkanus - R. affinis	1.1	3.51	0.17	0.002
A. stoliczkanus - R. ferrumequinum	0.82	2.25	0.13	0.002
A. stoliczkanus - M. laniger	0.94	2.45	0.13	0.002
A. stoliczkanus - M. fuliginosus	0.33	1	0.07	0.386
R. pusillus - R. affinis	0.95	2.9	0.12	0.002
R. pusillus - R. ferrumequinum	0.42	1.16	0.05	0.313
R. pusillus - M. laniger	1.03	2.69	0.11	0.002
R. pusillus - M. fuliginosus	0.76	2.25	0.11	0.01
R. affinis - R. ferrumequinum	0.71	1.9	0.08	0.017
R. affinis - M. laniger	0.95	2.44	0.1	0.002
R. affinis - M. fuliginosus	1.01	2.86	0.13	0.002
R. ferrumequinum - M. laniger	0.6	1.41	0.06	0.084
R. ferrumequinum - M. fuliginosus	0.53	1.36	0.07	0.17
M. laniger - M. fuliginosus	0.81	1.96	0.09	0.006
R. episcopus populations
Comparison	Sums of squares	F	R2	P.adj
R. episcopus(HN) - R. episcopus(JX)	0.47	2.41	0.11	0.009
R. episcopus(HN) - R. episcopus(YN)	0.51	2.44	0.09	0.009
R. episcopus(JX) - R. episcopus(YN)	0.42	1.62	0.07	0.037
Family level
Comparison	Sums of squares	F	R2	P.adj
Rhinolophidae - Hipposideridae	0.77	2.15	0.03	0.007
Rhinolophidae - Vespertilionidae	1.04	2.75	0.03	0.004
Rhinolophidae - Miniopteridae	0.67	1.84	0.02	0.019
Hipposideridae - Vespertilionidae	0.94	2.45	0.13	0.004
Hipposideridae - Miniopteridae	0.33	1	0.07	0.401
Vespertilionidae - Miniopteridae	0.8	1.96	0.09	0.004
