# Supplementary material for: The role of host traits and geography in shaping the gut microbiome of insectivorous bats
Source: mSphere. 2024 Mar 21;9(4):e00087-24. doi: 10.1128/msphere.00087-24 (PMC11036801; doi:10.1128/msphere.00087-24)
Supplement: Table S4 — Results of Kruskal-Wallis tests and ANOVA. [file msphere.00087-24-s0008.xlsx]

## Sheet: Sheet1
Phylum (all species)	shapiro test: W	shapiro test: P	Chi-squared/F	P
Blattodea	0.22	2.2e-16	11.85	0.1
Coleoptera	0.36	2.2e-16	31.86	4.295e-05
Diptera	0.77	7.076e-10	53.64	2.768e-09
Hemiptera	0.2	2.2e-16	15.5	0.03
Hymenoptera	0.26	2.2e-16	13.36	0.06
Lepidoptera	0.79	1.953e-09	53.33	3.184e-09
Neuroptera	0.15	2.2e-16	2.19	0.94
Phylum (R. episcopus populations)	shapiro test: W	shapiro test: P	Chi-squared/F	P
Blattodea	0.17	1.29e-12	3.14	0.2
Coleoptera	0.28	9.495e-12	2.07	0.35
Diptera	0.21	2.86e-12	0.33	0.84
Hymenoptera	0.36	5.383e-11	2.2	0.33
Lepidoptera	0.47	7.487e-10	3.39	0.18
Neuroptera	0.46	4.771e-10	2.83	0.24
Family (all species)	shapiro test: W	shapiro test: P	Chi-squared/F	P
Chironomidae	0.15	2.2e-16	44.46	1.737e-07
Chrysopidae	0.18	2.2e-16	10.63	0.15
Cossidae	0.13	2.2e-16	9.74	0.2
Crambidae	0.17	2.2e-16	14.05	0.05
Culicidae	0.22	2.2e-16	25.79	0.0005478
Dytiscidae	0.14	2.2e-16	8.16	0.31
Erebidae	0.37	2.2e-16	28.68	0.0001
Geometridae	0.45	4.412e-16	38.88	2.06e-06
Lasiocampidae	0.42	2.2e-16	33.52	2.118e-05
Limoniidae	0.55	1.745e-14	27.32	0.0002
Muscidae	0.48	1.005e-15	26.53	0.0004
Mycetophilidae	0.15	2.2e-16	5.75	0.56
Noctuidae	0.53	8.121e-15	45.35	1.17e-07
Notodontidae	0.13	2.2e-16	4.38	0.73
Nymphalidae	0.17	2.2e-16	13.61	0.05
Psychodidae	0.28	2.2e-16	20.8	0.004
Pyralidae	0.21	2.2e-16	19.95	0.005
Saturniidae	0.25	2.2e-16	14.12	0.05
Tipulidae	0.2	2.2e-16	8.78	0.26
Tortricidae	0.32	2.2e-16	11.36	0.12
Family (R. episcopus populations)	shapiro test: W	shapiro test: P	Chi-squared/F	P
Chrysopidae	0.32	2.413e-11	1.85	0.39
Crambidae	0.54	4.468e-09	2.29	0.31
Erebidae	0.79	1.68e-05	10.79	0.004
Geometridae	0.57	1.039e-08	3.53	0.17
Lasiocampidae	0.25	5.533e-12	7.64	0.02
Limoniidae	0.19	1.766e-12	1.17	0.55
Muscidae	0.16	1.045e-12	2.4	0.3
Mycetophilidae	0.16	1.045e-12	1.83	0.39
Noctuidae	0.77	7.844e-06	12.81	0.001
Notodontidae	0.23	3.892e-12	0.46	0.79
Nymphalidae	0.21	2.41e-12	3.46	0.17
Psychodidae	0.16	1.045e-12	1.83	0.39
Pyralidae	0.21	2.425e-12	2.06	0.35
Saturniidae	0.26	6.22e-12	3.77	0.15
Tortricidae	0.36	4.949e-11	1.21	0.54
Genus (all species)	shapiro test: W	shapiro test: P	Chi-squared/F	P
Capua	0.25	2.2e-16	14.08	0.04
Chytolita	0.2	2.2e-16	29.35	0.0001
Coenosia	0.49	1.59e-15	30.35	8.185e-05
Condica	0.19	2.2e-16	23.2	0.001
Culex	0.22	2.2e-16	16.63	0.01
Dendrolimus	0.39	2.2e-16	23.78	0.001
Dioryctria	0.18	2.2e-16	31.54	4.938e-05
Euproctis	0.11	2.2e-16	13.3	0.06
Laccophilus	0.14	2.2e-16	9.84	0.19
Lacinipolia	0.09	2.2e-16	8.43	0.29
Limonia	0.28	2.2e-16	14.3	0.04
Peridroma	0.21	2.2e-16	10.07	0.18
Psychoda	0.29	2.2e-16	24.38	0.0009
Saturnia	0.25	2.2e-16	17.7	0.013
Genus (R. episcopus populations)	shapiro test: W	shapiro test: P	Chi-squared/F	P
Capua	0.22	3.011e-12	3.77	0.15
Chytolita	0.27	9.041e-12	1.82	0.4
Coenosia	0.16	1.045e-12	2.4	0.3
Condica	0.31	1.802e-11	7.43	0.02
Dendrolimus	0.18	1.485e-12	4.94	0.08
Dinumma	0.29	1.233e-11	5.84	0.05
Euproctis	0.2	2.292e-12	5.84	0.05
Lacinipolia	0.25	5.875e-12	3.77	0.15
Limonia	0.16	1.045e-12	2.4	0.3
Peridroma	0.27	8.903e-12	5.84	0.05
